# Supplementary material for: Conditional Seed Dormancy Helps Silene hicesiae Brullo & Signor. Overcome Stressful Mediterranean Summer Conditions
Source: Plants (Basel). 2021 Oct 7;10(10):2130. doi: 10.3390/plants10102130 (PMC8537425; doi:10.3390/plants10102130)
Supplement: Supplementary file 1 [file plants-10-02130-s001.zip]

Archive with 1 entries (1 files):
- plants-1373564-supplementary.pdf
